# Supplementary material for: Amorphous Poly(ethylene terephthalate) Composites with High-Aspect Ratio Aluminium Nano Platelets
Source: Polymers (Basel). 2022 Feb 7;14(3):630. doi: 10.3390/polym14030630 (PMC8839713; doi:10.3390/polym14030630)
Supplement: Supplementary file 1 [file polymers-14-00630-s001.zip]

Archive with 1 entries (1 files):
- polymers-1545902-SI.pdf
